# Supplementary material for: Elemental Screening and Nutritional Strategies of Gypsophile Flora in Sicily
Source: Plants (Basel). 2025 Mar 5;14(5):804. doi: 10.3390/plants14050804 (PMC11902630; doi:10.3390/plants14050804)
Supplement: Supplementary file 1 [file plants-14-00804-s001.zip]

Archive with 1 entries (1 files):
- plants-3406967-supplementary.pdf
